# Supplementary material for: Engineered CD47 protects T cells for enhanced antitumour immunity
Source: Nature. 2024 May 15;630(8016):457–65. doi: 10.1038/s41586-024-07443-8 (PMC11168929; doi:10.1038/s41586-024-07443-8)
Supplement: Supplementary file 5 — Source Data Fig. 1 [file 41586_2024_7443_MOESM5_ESM.xlsx]

## Sheet: Fig. 1a
Fig. 1 Source Data
Fig. 1a	143B osteosarcoma tumor volume (mm3)
Days after tumor engraftment	Mock					Mock + B6H12					Her2.BBz					Her2.BBz + B6H12
4	116.736	111.132	111.132	118.784	111.132	107.632	118.784	113.117	111.132	107.632	118.784	111.132	107.632	118.784	107.632	118.784	111.132	107.632	118.784	109.554
11	143.648	128.863	191.25	175.232	193.496	133.088	171.394	135.2	163.833	152.352	132.858	166.353	163.833	171.394	157.113	143.344	176.256	173.192	161.312	163.833
14	234.226	202.5	216.409	268.7	261.072	198.621	212.194	215.315	221.555	173.664	184.032	189.179	221.555	221.555	222.338	232.916	222.338	219.024	189.179	188.438
18	261.072	306.934	367.582	344.563	393.202	284.746	310.538	314.113	332.992	231.192	184.032	199.688	321.683	234.037	222.338	257.544	296.225	272.484	292.613	268.128
21	622.85	700.925	688.37	956.857	926.694	448.844	639.744	1119.01	721.278	448.864	184.032	210.48	1119.74	363.952	448.844	567.788	579.087	700.97	618.976	843.75
24	892.372	974.848	1557.5	1498.18	1697.55	811.008	839.659	1553.4	1206.49	1166.89	184.032	410.637	1509.88	909.312	542.124	871.139	1095.32	1020.6	932.184	1653.07
28	1926.73	2260.51	2461.44	2268.99	2416.13	1979.26	1015.81	2446.89	2170.35	1914.06	184.032	944.347	2297.09	2255.5	828.125	2266.25	1929.38	1996.09	3049.28	2462.59
32											184.032	2727.54	2297.09	2255.5	2309.65

## Sheet: Fig. 1b
Fig. 1 Source Data
Fig. 1b	MG63.3 osteosarcoma tumor area (mm2)
Days after tumor engraftment	B7H3.BBz + B6H12					B7H3.BBz					GD2.BBz + B6H12					GD2.BBz					B6H12 alone
0	46.9	44.1	33.66	28.16	29.9	29.25	31.36	27.09	29.14	32.5	32.83	29.14	39.2	30.55	27.95	32.43	30.72	33.92	29.61	32	30.6	28.14	30.24	31.96	25.42
14	98.79	82.17	68.82	67.2	85.36	95.7	74.26	71.54	67.16	82.17	71.34	64.32	90.78	82.16	77.08	88.58	81.6	74.1	66.75	68.4	79.2	73.04	71.61	85.44	62.48
17	101.46	121.77	80.85	78.28	100.8	85.28	81.34	83.312	74.76	89.89	75.05	54.4	93.84	104.72	93.09	109.98	105.28	85.68	80.36		85.05	88.11	98.1	101	77.25
20	113.05	122.76	91.84	81.12	107.91	93.45	117.81	88.56	91.52	105.45	95.04	65.55	101.2	117.37	101.2	125.73	110.58	94.83	81.34	92.02	97.01	96.82	106.47	122.72	86.32
24	124.23	132.09	92.96	96.12	137.94	101.92	111.87	84.66	91.91	111.55	110.58	67.64	103.55	123.48	100.62	134.16	122.21	90.48	80.58	104.92	110.58	112.11	154.1	136.73	90.72
27	147.63	147.15	101.46	113.68	151.8	111.36	115.83	94.83	105.73	113.49	122.21	71.25	114.84	133.62	105.3	141.24	117.81	75.05	76.96	92.92	134.16	135.42	182.07	163.59	107.88
31	160.08	158.46	108.29	120.19	194.4	92.4	96.32	73.15	79.12	90.3	144.1	88.29	146.72	167.9	132.31	107.38	82.17	71.25	57.42	76.26	173.46	174.15	226.56	221.85	119.34
35	225.32	232.56	114.68	149.64	249.57	77.6	77.6	63.36	65.12	71.34	219.01	105.02	190.26	224.01	172.84	73.71	63.24	61.41	64.08	69.75	246.28	259.72	291.41	276.92	171.82
37						80.19	76.44	54.56	61.06	69.75						85	69.58	64.97	58.96	62.3
41						80.19	69.3	52.08	68.62	66.43						66.93	66.24	56.7	55.44	58.8
44						68.53	60.72	53.3	66.75	57.62						68.62	57.62	48.8	53.94	55.25
48						76.14	56.76	53.76	64.08	57.62						80.51	73.72	68.85	57.6	61.92
51						58.29	58.48	53.12	59.16	64.08						86.7	65.86	56.95	56.32	57.8
54						60.52	59.22	56.76	52.08	50.46						96.04	55.68	60.03	48.98	51.68
57						59.84	58.59	57.85	51.24	52.2						89.18	57.42	53.94	47.25	54.27
61						60.52	57.96	55.68	52.7	53.68						105.84	61.77	50.63	48.36	52.65
68						57.04	58.88	50.84	53.55	55.44						86.7	56.28	56.1	46.97	54.12
75						60.16	55.18	50.02	53.76	46.61						87.72	57.12	56.1	47.74	59.84

## Sheet: Fig. 1c
Fig. 1 Source Data
Fig. 1c	T cell quantification in MG63.3 (Percent hCD45+ of live cells)
	B7H3.BBz			B7H3.BBz + B6H12
Blood	1.95	2.46	4.46	0.0026	0.00986	0
Tumor	3.89	1.16	2.89	0.024	0.032	0.045

## Sheet: Fig. 1d
Fig. 1 Source Data
Fig. 1d	A375 tumor volume (mm3)
Days after tumor engraftment	Mock					Mock + B6H12					NY-ESO-1					NY-ESO-1 + B6H12
8	35.594	46.464	28.0645	43.218	23.4135	12.152	37.8225	15.8565	33.462	0	53.6625	30.056	52.6965	60.7475	0	46.575	15.376	56.3945	22.528	32.7015
11	61.017	63.6265	38.7855	43.218	23.4135	28.0645	54.1205	51.842	40.3065	41.1845	81.461	39.546	92.512	63.36	58.8245	79.768	29.478	90.396	44.109	46.575
15	272.281	76.7295	83.232	189.037	53.802	82.472	98.784	123.576	118.354	142.721	142.956	92.697	105.056	266.616	186.517	152.626	68.9265	302.688	154.87	114.873
18	577.422	109.551	250.312	355.743	78.0325	146.98	328.536	133.956	272.734	592.961	191.631	144.342	146.98	494.816	191.558	261.612	180.918	1137.82	202.343	259.002
22	1361.65	349.648	534.578	702.25	155.232	250.312	479.232	172.032	411.892	627.264	259.611	164.075	335.16	538.996	581.457	356.328	288.99	2914.02	310.284	422.663
25	1934.71	1047.82	886.075	1630.24	354.375	558.657	658.317	358.858	719.17	2039.42	93.636	730.174	128.774	597.861	696.29	1166.95	556.614	2914.02	392.418	770.062
27	2287.93	1799.51	1445.46	1777.53	565.794	629.442	795.706	377.58	932.362	2039.42	181.804	73.2305	169.016	1023.41	1556.63	1418.52	691.866	2914.02	956.42	1977.22
29	2287.93	1799.51	2075.15	1777.53	803.257	1524.6	1571.15	730.08	1995.09	2039.42	184.049	66.0275	169.016	1166.89	1556.63	1739.59	769.896	2914.02	1547.79	1977.22
33											219.961	100.842	82.8345	1580.54	1556.63
37											153.664	287.557	75.6315	2444.35	1556.63

## Sheet: Fig. 1e
Fig. 1 Source Data
Fig. 1e	T cells in blood in A375 model (hCD4+ and CD8+ T cells/uL blood)
	PBS					B6H12
Mock	17.25	14.375	16.875	12.5	21.375	0	0.25	0.125	0	0
NY-ESO-1	13.125	12.25	8.25	11	8.5	0.125	0.25	0	0	0.25

## Sheet: Fig. 1f
Fig. 1 Source Data
Fig. 1f	Nalm6 tumor flux (photons/s)
Days after tumor engraftment	CV-1					CD19.BBz + CV-1					CD19.BBz					Mock
4	33000000	58200000	70500000	55800000	62900000	52300000	77600000	128000000	44400000	39300000	36200000	130000000	61300000	89500000	40800000	37300000	38200000	39100000	39300000	70100000
11	3370000000	2320000000	1700000000	2690000000	3160000000	33500000	662000000	607000000	279000000	421000000	3000000	1740000	2760000	8310000	2440000	8270000000	941000000	6480000000	7950000000	8580000000
19	6480000000	11700000000	8090000000	5240000000	10500000000						4800000	29300000	43900000	187000000	12100000	15400000000	14600000000	13500000000	14200000000	12700000000
22						4400000000	10700000000	11400000000	14500000000	12900000000	12300000	42300000	119000000	277000000	26400000

## Sheet: Fig. 1g
Fig. 1 Source Data
Fig. 1g	T cells in blood in Nalm6 - CV-1 model (hCD4+ and CD8+ T cells/uL blood)
CD19.BBz	CD19.BBz + CV-1
5868	0
6635	2
6281	5
	1

## Sheet: Fig. 1h
Fig. 1 Source Data
Fig. 1h	Nalm6 tumor flux (photons/s)
Days after tumor engraftment	Mock					47KO-CD19.28z					47WT-CD19.28z
3	56400000	71000000	39000000	29800000	14500000	15800000	17000000	15200000	27400000	17900000	25800000	27300000	31200000	15700000	7900000
10	16600000000	14400000000	35200000000	9000000000	7470000000	9420000000	9730000000	3580000000	7490000000	16300000000	594000000	2460000000	2430000000	49000000	393000000
17	260000000000	207000000000	211000000000	168000000000	253000000000	97900000000	47700000000	86600000000	162000000000	257000000000	2150000	3700000	16500000	1690000	1600000
24											28200000	5660000	24500000	5460000	5500000
31											231000000	7840000	36700000	195000000	31500000

## Sheet: Fig. 1i
Fig. 1 Source Data
Fig. 1i	T cell imaging (photons/s)
47KO-CD19.28z	47WT-CD19.28z
1110000	13300000
936000	23000000
930000	19300000
1310000	9380000
4720000	8940000

## Sheet: Fig. 1j
Fig. 1 Source Data
Fig. 1j	Nalm6 tumor flux (photons/s)
Days after tumor engraftment	Mock					47OE-Mock					47OE-CD19.28z					CD19.28z
3	26400000	52800000	51100000	31500000	30000000	61500000	56600000	20300000	30100000	32400000	28300000	31100000	7350000	15800000	11200000	18000000	15200000	26600000	14900000	16900000
7	60300000	1770000000	1120000000	376000000	1310000000	1260000000	839000000	136000000	807000000	139000000	7600000	31700000	9420000	5600000	1950000	422000000	417000000	651000000	32000000	385000000
11	20200000000	19700000000	20100000000	16100000000	20100000000	938000000	18000000000	16500000000	30500000000	16100000000	3120000	3700000	2800000	2970000	1960000	522000000	1640000000	3590000000	1390000000	1430000000
18											1120000	1290000	1260000	1090000		31900000	4500000	18500000	2460000	1880000
25											1120000	1210000	1100000	1140000		41000000	2380000	43100000	2190000	1350000
33											1390000	1200000	1490000	1550000		102000000	7050000	62400000	2870000	26100000
38											1700000	1190000	1410000	1450000		74200000	72500000	185000000	4250000	102000000

[truncated: 2 more sheets: Fig. 1k, Fig. 1l]
