# Supplementary material for: Engineered CD47 protects T cells for enhanced antitumour immunity
Source: Nature. 2024 May 15;630(8016):457–65. doi: 10.1038/s41586-024-07443-8 (PMC11168929; doi:10.1038/s41586-024-07443-8)
Supplement: Supplementary file 6 — Source Data Fig. 2 [file 41586_2024_7443_MOESM6_ESM.xlsx]

## Sheet: Fig. 2a
Fig. 2 Source Data
Fig. 2a	T cell phagocytosis (percent phagocytosing macrophages)
CD19.BBz			CD19.BBz + B6H12			CD19.28z			CD19-28 + B6H12			GD2.BBz			GD2.BBz + B6H12			HA.28z			HA.28z + B6H12			Her2.BBz			Her2.BBz + B6H12			Mock			Mock + B6H12
36.62	36.92	36.04	43.92	43.96	41.44	29.03	28.61	28.64	36.83	35.11	35.58	15.06	14.04	13.91	18.5	18.9	18.77	24.54	27.06	26.69	32.41	31.94	35.21	16.51	15.22	15.57	21.02	20.67	19.56	7.45	7.05	7.29	9.16	9.52	10.22

## Sheet: Fig. 2b
Fig. 2 Source Data
Fig. 2b	Calreticulin and CD47 exspression on T cells (MFI)
Calreticulin MFI (top graph)
Mock		CD19.BBz		CD19.28z		GD2.BBz		Her2.BBz		HA.28z		B7H3.BBz
Day 16	Day 25	Day 16	Day 25	Day 16	Day 25	Day 16	Day 25	Day 16	Day 25	Day 16	Day 25	Day 16	Day 25
697	1457	815	2024	870	1969	883	1914	936	2035	1165	2638	1059	2051
676	1637	938	2084	862	2177	835	2493	1123	1913	1408	2783	1199	2329
936	1268	930	1586	1119	1961	685	1869	1078	1480	1172	737	1074	1853
CD47 MFI (bottom graph)
Mock		CD19.BBz		CD19.28z		GD2.BBz		Her2.BBz		HA.28z		B7H3.BBz
Day 16	Day 25	Day 16	Day 25	Day 16	Day 25	Day 16	Day 25	Day 16	Day 25	Day 16	Day 25	Day 16	Day 25
1726	456	1668	646	1807	636	1304	795	1049	692	1293	617	1374	844
1847	891	1976	656	1930	725	2033	883	1390	633	1532	777	1474	692
1942	389	1932	472	2165	574	1313	619	1303	71.9	1436	424	1422	557
