# Supplementary material for: Engineered CD47 protects T cells for enhanced antitumour immunity
Source: Nature. 2024 May 15;630(8016):457–65. doi: 10.1038/s41586-024-07443-8 (PMC11168929; doi:10.1038/s41586-024-07443-8)
Supplement: Supplementary file 7 — Source Data Fig. 3 [file 41586_2024_7443_MOESM7_ESM.xlsx]

## Sheet: Fig. 3a
Fig. 3 Source Data
Fig. 3a	143B osteosarcoma tumor survival
Days after CAR T treatment	CD19.BBz	Her2.BBz	PIP.28z	PIP.BBz
21	1
21	1
21	1
21	1
21	1
24		0
24		0
24		0
24		0
24		0
7			1
7			1
7			1
7			1
7			1
14				1
14				1
14				1
10				1
10				1

## Sheet: Fig. 3b
Fig. 3 Source Data
Fig. 3b	IFN-y serum concentration (pg/mL)
	CD19.BBz				PIP.28z					PIP.BBz					Mock
143B-CD19	25674.9	20026.1	31576.9	31339	19559.2	20737.3	13447.9	19936.5	18706.9	3484.37	2394.7	5887.19	2537.76	3157.45	0.0837042	16.8229	3.07824
No tumor	52.2	9.60571	3.07824		16748.1	22591.4	17133.3			5232.4	4893.8	8310.92			9.255

## Sheet: Fig. 3c
Fig. 3 Source Data
Fig. 3c	Toxicity model mouse weights (g)
Days after CAR T treatment	CD19.28z					PIP.28z					PIP.28z + B6H12
4	22.5	26.7	24.2	21.3	22.4	22.6	20.6	24.9	22.6	21	21.9	21.4	21.8	22.2	21.7
7	22.3	26.5	25	21	22.2	18	19	22	19.2	17.8	21.3	21.9	21.3	22.5	21.9
9	22.1	25.1	24.2	21	21.5	15.8	16	16.8	17.2	15.9	21.1	21.6	20.9	22.4	22
11	22	25.4	23.8	21.6	21.9	14.6	16.5	18	16.4	14.9	21.3	22.5	21.4	22.8	22.5
15	23.1	24.8	24.3	22.1	22.3						22.3	23.7	21.4	22.7	22.8

## Sheet: Fig. 3d
Fig. 3 Source Data
Fig. 3d	Toxicity model survival
Days after CAR T treatment	CD19.28z	PIP.28z	PIP.28z + B6H12
11		1
11		1
11		1
11		1
11		1
17	0
17	0
17	0
17	0
17	0
17			0
17			0
17			0
17			0
17			0

## Sheet: Fig. 3e
Fig. 3 Source Data
Fig. 3e	T cell BLI (photons/s)
Days after CAR T treatment	CD19.28z					PIP.28z					PIP.28z + B6H12
2	658000	1170000	1080000	414000	1120000	2280000	858000	565000	909000	1810000	1660000	903000	705000	1140000	750000
4	731000	1220000	889000	498000	2320000	2910000	1260000	1230000	1130000	3100000	402000	335000	373000	396000	345000
7	1820000	1410000	439000	1240000	397000	12500000	16700000	15600000	16200000	15900000	487000	381000	419000	412000	407000
11	1790000	1120000	813000	4630000	15500000	41400000	56400000	64100000	93200000	24100000	375000	373000	381000	349000	354000

## Sheet: Fig. 3f
Fig. 3 Source Data
Fig. 3f	IFN-y and IL-2 serum concentration (pg/mL)
IFN-y (left graph)
CD19.28z	PIP.28z	PIP.28z + B6H12
7.475	12509.2	35.24
4.685	8287.47	30.05
3.955	8429.59	24.97
5	7145.89	22.665
5.16	12393.3	17.7
IL-2 (right graph)
CD19.28z	PIP.28z	PIP.28z + B6H12
0.5	9.585	0.5
0.5	7.32	0.5
0.5	6.825	0.5
0.5	9.69	0.5
0.5	11.09	0.5
