# Supplementary material for: Engineered CD47 protects T cells for enhanced antitumour immunity
Source: Nature. 2024 May 15;630(8016):457–65. doi: 10.1038/s41586-024-07443-8 (PMC11168929; doi:10.1038/s41586-024-07443-8)
Supplement: Supplementary file 8 — Source Data Fig. 4 [file 41586_2024_7443_MOESM8_ESM.xlsx]

## Sheet: Fig. 4b
Fig. 4 Source Data
Fig. 4b	CD47 library consensus variants
Mutation	Sort 4	Sort 5	Sort 6
A30P	5	5	11
Q31P	1	1	1
Q31L	3	3
Q31K	1	1
Q31R		1
E35D	1	4
E35K		1
Other	2
Total:	13	16	12

## Sheet: Fig. 4c
Fig. 4 Source Data
Fig. 4c	CD47 mutant binding to B6H12, CV-1, and SIRPa (fraction bound, normalized to WT)
CD47 variant:	WT			A30P			Q31P
B6H12 (3000 nM)	0.996991	1.02543	0.977576	0.00352417	0.00247812	0.00321284	0.00310077	0.00356153	0.00320039
CV-1 (5 nM)	0.934425	1.03449	1.03109	0.912304	0.97424	0.975734	0.804308	1.08103	0.933206
hSIRPα (20 nM)	1.05438	1.25201	0.693611	1.46336	2.11898	2.20542	0.862426	0.985043	0.840937
mSIRPα (50 nM)	0.975912	1.07455	0.94954	1.51407	1.74411	1.80619	0.843332	1.04517	0.807559

## Sheet: Fig. 4e
Fig. 4 Source Data
Fig. 4e	CD47 mutant binding to clinical anti-CD47 antibodies (fraction bound, normalized to WT)
CD47 variant	B6H12			hSIRPa			Hu5F9			TJC4
A30P	0.0026751	0.034637	0.046891	0.699349	0.985731	1.04705	0.495629	0.812751	0.898372	0.008883	0.018069	0.059397
Q31P	0.00326144	0.0020063	0.027601	0.672893	0.852381	0.647668	0.799051	0.981118	0.781543	0.0135455	0.0345258	0.037209
A30P - Q31A	0.00128553	0	0.030578	0.72785	0.998731	0.872677	0.704438	0.858226	1.13411	0.00216316	0.0138103	0.020922
E29A	0.814217	0.702971	0.979793	0.666906	0.508417	0.480125	0.644046	0.575733	0.736179	0.00556242	0.0133939	0.02437

## Sheet: Fig. 4f
Fig. 4 Source Data
Fig. 4f	CD47 mutant binding expressed on T cells (relative fraction bound, normalized to WT)
CD47 variant:	A30P			Q31P			A30P-Q31A
B6H12 (500 nM)	0.046773	0.043769	0.022379	0.030064	0.021202	0.005457	0.006308	0.025043	0.025125
TJC4 (500 nM)	0.970493	0.909453	1.05435	1.02453	0.976554	1.05106	0.017942	0.009079	0.01317
hSIRPa (50 nM)	1.06876	0.971164	1.11035	1.04705	0.97838	0.959303	0.957248	0.842457	0.836225
mSIRPa (50 nM)	1.04605	0.987939	1.01127	1.05053	1.01277	0.997149	0.990742	0.881693	0.982908

## Sheet: Fig. 4g
Fig. 4 Source Data
Fig. 4g	Phagocytosis of CD47 mutant Jurkats (percent phagocytosing macrophages)
CD47 variant	Untreated			B6H12
WT	20.2	20.4	19.5	39.1	38.9	39.5
A30P	21.6	21.3	21.5	30.5	27.9	30.3
Q31P	20.1	19.9	19.8	21.3	19.4	20.3

## Sheet: Fig. 4h
Fig. 4 Source Data
Fig. 4h	T cells in blood (hCD8+ T cells/uL blood)
CD19.28z CAR T cell:	47WT					47E
PBS	9.785	10.3	12.36	10.9437	6.82375	10.6862	4.50625	7.21	6.05125	7.9825
B6H12	0	0.12875	0	0	0.12875	6.695	6.82375	5.9225	3.47625	4.3775
