# Supplementary material for: Engineered CD47 protects T cells for enhanced antitumour immunity
Source: Nature. 2024 May 15;630(8016):457–65. doi: 10.1038/s41586-024-07443-8 (PMC11168929; doi:10.1038/s41586-024-07443-8)
Supplement: Supplementary file 9 — Source Data Fig. 5 [file 41586_2024_7443_MOESM9_ESM.xlsx]

## Sheet: Fig. 5a
Fig. 5 Source Data
Fig. 5a	Flow tumor macrophages (F4/80+/CD11b+ cells/100K live cells)
	No CAR T			Mock			47WT-CAR			47E-CAR
PBS	9770.4	9619.8	6046.2	8397.2	9286.7	8116.5	20043.6	25670	22952.6	38695.1	29592.9	34166.7
B6H12	7302.9	5675.9	5954.9	9183.6	6492.6	7615.8	11226.3	10313.1	8875.9	31293.7	34636.2

## Sheet: Fig. 5b
Fig. 5 Source Data
Fig. 5b	IHC tumor macrophages (percent F4/80+)
	No CAR T			Mock			47WT-CAR			47E-CAR
PBS	17	8	18	6	4	4	18	36	29	25	47	41
B6H12	7	10	8	7	6	9	10	6	14	27	56	40

## Sheet: Fig. 5c
Fig. 5 Source Data
Fig. 5c	T cell : macrophage correlation by IHC
Treatment	Percent CD3+	Percent F4/80+
Mock	0	6
	0	4
	0	4
Mock + B6H12	0	7
	0	6
	0	9
47E-CAR	10	25
	20	47
	19	41
47E-CAR + B6H12	10	27
	15	56
47WT-CAR	14	18
	18	36
	12	29
47WT-CAR + B6H12	1	10
	0	6
	0	14
Untreated	0	17
	0	8
	0	18
+ B6H12	0	7
	0	10
	0	8
