# Supplementary material for: Engineered CD47 protects T cells for enhanced antitumour immunity
Source: Nature. 2024 May 15;630(8016):457–65. doi: 10.1038/s41586-024-07443-8 (PMC11168929; doi:10.1038/s41586-024-07443-8)
Supplement: Supplementary file 10 — Source Data Extended Data Fig. 1 [file 41586_2024_7443_MOESM10_ESM.xlsx]

## Sheet: Extended Data Fig. 1a
Extended Data Fig. 1 Source Data
Extended Data Fig. 1a
143B osteosarcoma survival
Days after tumor engraftment	Mock	Mock + B6H12	Her2.BBz	Her2.BBz + B6H12
28	1
28	1
28	1
28	1
28	1
28		1
28		1
28		1
28		1
28			1
28			1
28				1
28				1
28				1
28				1
28				1
32		1
32			1
32			1
49			0

## Sheet: Extended Data Fig. 1b
Extended Data Fig. 1 Source Data
Extended Data Fig. 1b
MG63.3 osteosarcoma survival
Days after tumor engraftment	B7H3.BBz + B6H12	B7H3.BBz	GD2.BBz + B6H12	GD2.BBz	B6H12 alone
35	1		1		1
35	1		1		1
35	1		1		1
35			1		1
37	1
37	1
41					1
45
48
55			1
76		0		0
76		0		0
76		0		0
76		0		0
76		0		0

## Sheet: Extended Data Fig. 1c
Extended Data Fig. 1 Source Data
Extended Data Fig. 1c
D425 medulloblastoma tumor flux (photons/s)
Days after tumor engraftment	CD19.BBz						B6H12					B7H3.BBz						B7H3.BBz + B6H12
4	5570000	593000	190000	713000	1010000	355000	263000	1650000		1100000	731000	600000	1140000	402000	353000	1450000	1120000	1360000	1200000	357000	1550000	302000	2500000
8	2800000	599000	20500000	6240000	799000	2260000	1640000	4220000		7600000	7530000	12600000	1120000	6710000	2930000	13800000	10100000	19100000	5510000	9960000	20100000	1240000	2240000
12	16000000	155000000	28100000	94200000	46600000	52500000	8380000	16000000	35400000	66800000	77500000	19300000	338000	6170000	34400000	19500000	61200000	68300000	9190000	17900000	41600000	130000	7570000
14	351000000	66700000	322000000	339000000	231000000	103000000	15900000	60800000	2230000	237000000	191000000	826000	296000	11300000	50700000	3900000	132000000	200000000	32300000	45000000	190000000	10900000	151000
18							92000000	129000000	484000000			491000	968000	8540000	411000000	5970000		1960000000	202000000	248000000	622000000	277000	62000000
21							315000000	320000000				87200	101000	95200		185000			1220000000	21700000		2460000	2370000
25												87890	83780	78720		68790

## Sheet: Extended Data Fig. 1d
Extended Data Fig. 1 Source Data
Extended Data Fig. 1d
D425 medulloblastoma survival
Days after tumor engraftment	B7H3.BBz + B6H12	B6H12	B7H3.BBz	CD19.BBz
15		1		1
15				1
16				1
17		1	1	1
17				1
18	1			1
19	1	1	1
21	1
21	1
22	1	1
22
22
22
26	1	1
82			0
82			0
82			0
82			0

## Sheet: Extended Data Fig. 1g
Extended Data Fig. 1 Source Data
Extended Data Fig. 1g
T cells in blood (hCD8+ and hCD4+ T cells/uL blood)
CD8+ (top graph)
PBS	B6H12	Isotype
69	2	166
43	2	102
98	2	149
53	2	107
271	2	74
CD4+ (bottom graph)
PBS	B6H12	Isotype
130	1	193
79	0	182
187	2	205
131	2	207
387	0	189

## Sheet: Extended Data Fig. 1h
Extended Data Fig. 1 Source Data
Extended Data Fig. 1h
T cells in blood (hCD8+ and hCD4+ T cells/uL blood)
	PBS					B6H12
Mock	450	276.625	183.5	330.375	323	0	0	0.125	0	0
Her2.BBz	91.5	165.5	221.25	118.875	53.625	0.125	0	0	0	0.125

## Sheet: Extended Data Fig. 1i
Extended Data Fig. 1 Source Data
Extended Data Fig. 1i
A375 melanoma survival
Days after tumor engraftment	Mock	Mock + B6H12	NY-ESO-1	NY-ESO-1 + B6H12
20				1
23		1
27	1
27	1
27	1
27			1
27				1
29	1
29	1
29		1
29		1
29		1
29				1
29				1
33				1
37		1
37			1
41			1
58			1
62			1

## Sheet: Extended Data Fig. 1j
Extended Data Fig. 1 Source Data
Extended Data Fig. 1j
A375 melanoma tumor volume (mm3)
Days after tumor engraftment	Mock					Mock + B6H12					NY-ESO-1					NY-ESO-1 + B6H12
3	272.443	153.75	223.074	74.358	140.45	77.274	186.184	68.229	206.856	34.398	79.6005	52.992	78.3225	90.506	69.8535	91.287	0	135.689	71.0875	48.384
6	284.288	153.75	57.5845	45.2845	161.312	77.274	145.21	40.204	228.616	31.752	111.963	85.2845	83.544	97.468	107.736	103.513	175.232	135.689	167.305	73.101
10	327.168	153.75	57.5845	45.2845	170.528	74.358	145.21	40.204	171.462	37.4625	157.119	93.987	142.56	130.975	114.264	103.513	387.072	143.668	171.462	111.883
14	327.168	324.761	70.56	57.624	253.472	94.8855	193.496	77.1375	301.716	85.782	41.616	32.912	49.2205	46.818	35.131	46.552	57.624	44.217	27.342	23.826
17	964.051	428.442	215.168	285.156	504.375	205.082	289.296	213.712	703.601	184.032	0	0	0	0	0	40.204	57.624	44.217	0	23.826
21	2227.75	961.016	318.096	554.04	780.826	472.101	460.676	832.308	1220.13	789.406	0	0	0	0	0	40.204	636.538	310.497	0	99.944
24	2227.75	1248.48	402.038	600.696	1124.84	673.24	1073.57	900.952	2048.29	589.89	0	0	0	0	0	404.496	1624.55	370.788	23.5755	165.938
27	2227.75	1719.11	993.168	1250.99	1837.69	1701.56	1556.7	1026.53	2048.29	1026.53	0	0	0	0	0	410.114	2572.5	830.803	50.562	209.898
31	2227.75	2205	2407.93	1522.33	2258.89	1964.41	2309.65	2128.44	2048.29	2036.56	0	0	0	0	0	2137.34	2572.5	1529.34	58.989	597.568
35											0	0	0	0	0	2137.34	2572.5	2210.27	285.695	1105.56

## Sheet: Extended Dat Fig. 1k
Extended Data Fig. 1 Source Data
Extended Data Fig. 1k
T cells in blood (hCD8+ and hCD4+ T cells/uL blood)
	PBS					B6H12
Mock	39.375	74.875	76.875	57	90.5	0	0	0	0	0
NY-ESO-1	248.25	86.5	175.25	167.875	93.625	0	0	0	0	0.25

## Sheet: Extended Data Fig. 1l
Extended Data Fig. 1 Source Data
Extended Data Fig. 1l
Nalm6 leukemia tumor flux (photons/s)
Days after tumor engraftment	Mock					B6H12					CD19.28z + B6H12					CD19.28z
4	80990000	57250000	47840000	65440000	75520000	787000	898100	943500	1058000	2107000	837200	915500	855000	1537000	1065000	61750000	79320000	122300000	33250000	146700000
6	1220000000	319000000	645000000	418000000	385000000	617000	546000	708000	645000	627000	762000	934000	799000	681000	852000	8410000	12800000	41700000	6380000	19000000
11	13100000000	7720000000	7510000000	7720000000	9690000000	1730000	1360000	1390000	1070000	1400000	607000	566000	665000	726000	2230000	1410000	561000	705000	679000	1780000
17	127000000000	114000000000	11900000000	84800000000	180000000000	3710000	4140000	1990000	2400000	11000000	3880000	3100000	2990000	2670000	7930000	713000	770000	859000	967000	470000
21						34100000	24200000	4480000	7780000	10200000	806000	944000	49400000	14100000		408000	509000	805000	529000	546000
30						363000000	2500000000	170000000	104000000	250000000	279000000	3710000	115000000	4030000		533000	452000	1260000	542000	2590000
39						55300000	410000000	308000000	116000000	437000000	226000000	3430000	208000000	2040000		1060000	990000	1590000	1060000	18300000
49						232000000	358000000	494000000	204000000	475000000	546000000	3560000	276000000	2530000		438000	720000	2780000	628000	21400000

[truncated: 5 more sheets: Extended Data Fig. 1m, Extended Data Fig. 1o, Extended Data Fig. 1p, Extended Data Fig. 1q, Extended Data Fig. 1s]
