# Supplementary material for: Engineered CD47 protects T cells for enhanced antitumour immunity
Source: Nature. 2024 May 15;630(8016):457–65. doi: 10.1038/s41586-024-07443-8 (PMC11168929; doi:10.1038/s41586-024-07443-8)
Supplement: Supplementary file 11 — Source Data Extended Data Fig. 2 [file 41586_2024_7443_MOESM11_ESM.xlsx]

## Sheet: Extended Data Fig. 2a
Extended Data Fig. 2 Source Data
Extended Data Fig. 2a
Nalm6 leukemia survival
Days after tumor engraftment	CD19.BBz + CV-1	CD19.BBz	Mock	CV-1 alone
19			1
19			1
19			1
19			1
19			1
22	1			1
22	1			1
22				1
22				1
22				1
24	1
25	1
25	1
36		0
36		0
36		0
36		0
36		0

## Sheet: Extended Data Fig. 2c
Extended Data Fig. 2 Source Data
Extended Data Fig. 2c
Nalm6 leukemia tumor flux (photons/s)
Days after tumor engraftment	Mock					Mock + CV-1					CD19.28z					CD19.28z + CV-1
3	1350000	1710000	3070000	3020000	1770000	12300000	22400000	44600000	37300000	16300000	10500000	15500000	20700000	13000000	7830000	4030000	7260000	12600000	7980000	3640000
5	17400000	33300000	63600000	69100000	45100000	15700000	14500000	25700000	21300000	18400000	3390000	4180000	3900000	11300000	6770000	18700000	50900000	80400000	76400000	41100000
9	293000000	532000000	269000000	463000000	511000000	98700000	36500000	71900000	59800000	45400000	36600000	67900000	146000000	171000000	89200000	11900000	17400000	16800000	10400000	15800000
12	5490000000	12500000000	7310000000	8670000000	6160000000	1740000000	401000000	607000000	638000000	775000000	38200000	54500000	44500000	86700000	27700000	79900000	128000000	73900000	34100000	140000000
16	13300000000	15100000000	10000000000	20500000000	17100000000	8980000000	4320000000	7280000000	4430000000	992000000	174000000	108000000	15800000	163000000	111000000	658000000	769000000	739000000	375000000	1220000000
19						16100000000	12200000000	12300000000	8580000000	3340000000	1090000000	475000000	54000000	1110000000	720000000	1630000000	2870000000	3520000000	1920000000	4770000000
23											7490000000	6530000000	792000000	10300000000	5740000000	8540000000	8730000000	11200000000	4990000000	8840000000

## Sheet: Extended Data Fig. 2f
Extended Data Fig. 2 Source Data
Extended Data Fig. 2f
T cell flux (photons/s)
1x106 CD19.BBz (top graph)
CD19.BBz	CD19.BBz + CV-1
3820000	902000
31700000	602000
3250000	599000
1780000	546000
4260000	692000
0.1x106 CD19.28z (bottom graph)
CD19.28z	CD19.28z + CV-1
16600000	5010000
33600000	14000000
74800000	10800000
88200000	7030000
45900000	3210000

## Sheet: Extended Data Fig. 2i
Extended Data Fig. 2 Source Data
Extended Data Fig. 2i
Nalm6 leukemia survival
Days	Mock	47KO-CD19.28z	47WT-CD19.28z
17	1
17	1
17	1
17		1
17		1
17	1
17	1
17		1
17		1
22		1
44			1
51			1
52			1
53			0
53			1

## Sheet: Extended Data Fig. 2l
Extended Data Fig. 2 Source Data
Extended Data Fig. 2l
T cell flux (photons/s)
Timepoint	Dose	Treatment	47WT					47KO
Pre-aCD47	5x106 CD19.28z (left graph)	PBS	1260000	1210000	1130000	1220000	1090000	796000	863000	700000	744000	826000
		B6H12	1060000	1140000	1150000	1440000	1680000	949000	916000	823000	878000	954000
	2x106 CD19.28z (left-center graph)	PBS	814000	710000	688000	878000	725000	553000	510000	431000	539000	574000
		B6H12	791000	794000	706000	792000	629000	610000	608000	483000	597000	561000
Post-aCD47	5x106 CD19.28z (right-center graph)	PBS	1010000	1600000	1280000	1240000	1440000	535000	598000	495000	509000	479000
		B6H12	469000	424000	442000	489000	445000	441000	592000	435000	496000	442000
	2x106 CD19.28z (right graph)	PBS	1150000	1030000	1150000	1550000	1140000	401000	392000	371000	464000	420000
		B6H12	459000	459000	679000	496000	498000	590000	500000	456000	566000	514000

## Sheet: Extended Data Fig. 2m
Extended Data Fig. 2 Source Data
Extended Data Fig. 2m
T cells in blood (hCD8+ and hCD4+ T cells/uL blood)
Dose	Subtype	Treatment	47WT					47KO
2x106 CD19.28z	CD8+ (left graph)	PBS	4.81	2.99	3.38	6.37	4.03	0	0	0	0	0
		B6H12	0.13	0	0	0	0	0	0	0	0	0
	CD4+ (left-center graph)	PBS	3.9	1.82	1.17	4.42	3.38	0	0	0	0	0
		B6H12	0	0	0	0	0	0	0	0	0.26	0
5x106 CD19.28z	CD8+ (right-center graph)	PBS	9.785	10.3	12.36	10.9437	6.82375	0	0	0	0	0
		B6H12	0	0.12875	0	0	0.12875	0.2575	0.38625	0.12875	0.12875	0.2575
	CD4+ (right graph)	PBS	17.51	19.1837	27.5525	18.1537	14.2912	0.38625	0.38625	2.575	0.38625	0
		B6H12	0	0.12875	0	0.2575	0.12875	0.12875	0.2575	0.12875	0.2575	0.2575
