# Supplementary material for: Engineered CD47 protects T cells for enhanced antitumour immunity
Source: Nature. 2024 May 15;630(8016):457–65. doi: 10.1038/s41586-024-07443-8 (PMC11168929; doi:10.1038/s41586-024-07443-8)
Supplement: Supplementary file 12 — Source Data Extended Data Fig. 3 [file 41586_2024_7443_MOESM12_ESM.xlsx]

## Sheet: Extended Data Fig. 3a
Extended Data Fig. 3 Source Data
Extended Data Fig. 3a
T cell expansion (total T cells)
Days in culture	Mock			CD19.28z			47WT-CD19.28z			AAVSKO-CD19.28z			47KO-CD19.28z
2	1000000	1000000	1000000	1000000	1000000	1000000	1000000	1000000	1000000	1000000	1000000	1000000	1000000	1000000	1000000
4	3820000	4720000	4800000	3640000	4840000	4720000	4040000	3850000	4120000	1620000	1300000	3330000	1830000	1730000	2610000
7	19100000	22900000	25800000	19000000	22700000	23900000	22200000	20900000	25400000	18200000	17100000	19300000	18800000	19500000	19200000
9	86600000	66500000	49000000	63200000	57200000	73700000	93800000	66000000	58400000	61900000	71300000	68500000	68800000	67600000	69100000
10	108000000	100000000	53100000	75000000	78600000	74600000	109000000	73200000	63500000	91000000	71300000	84700000	81600000	84700000	99000000
11	157000000	176000000	90800000	147000000	150000000	111000000	188000000	130000000	136000000	158000000	113000000	118000000	176000000	160000000	106000000

## Sheet: Extended Data Fig. 3b
Extended Data Fig. 3 Source Data
Extended Data Fig. 3b
T cell viability (percent viable cells)
Days in culture	Mock			CD19.28z			47WT-CD19.28z			AAVSKO-CD19.28z			47KO-CD19.28z
4	86	83	94	88	85	93	89	84	93	79	75	87	77	76	86
7	92	93	96	95	94	95	94	94	95	92	92	91	92	90	89
9	97	97	97	97	96	97	97	95	97	97	97	95	95	95	95
11	97	97	97	97	97	98	97	97	97	95	97	95	95	96	95

## Sheet: Extended Data Fig. 3c
Extended Data Fig. 3 Source Data
Extended Data Fig. 3c
Nalm6 incucyte killing (relative Nalm6-GFP intensity)
Time (h)	Mock			CD19.28z			47WT-CD19.28z			AAVSKO-CD19.28z			47KO-CD19.28z
0	1	1	1	1	1	1	1	1	1	1	1	1	1	1	1
3	1.13758	1.1406	1.21495	1.04638	0.98276	1.0522	1.03626	0.996578	1.05352	1.02925	0.92159	0.974878	1.00242	0.889945	0.99229
6	1.27851	1.27411	1.3846	0.893188	0.698902	0.87337	0.849997	0.739506	0.858944	0.827515	0.582822	0.749446	0.760923	0.52567	0.754328
9	1.45454	1.44135	1.5747	0.640433	0.409082	0.618988	0.578033	0.454899	0.599373	0.546733	0.321049	0.507429	0.474577	0.277431	0.52361
12	1.66748	1.64396	1.82369	0.421702	0.23185	0.415396	0.371404	0.257658	0.388145	0.350195	0.182761	0.344534	0.283838	0.150947	0.357425
15	1.92475	1.90315	2.123	0.270521	0.133822	0.271493	0.238792	0.154316	0.253969	0.22724	0.115699	0.235644	0.182681	0.0913456	0.248787
18	2.22904	2.20481	2.46575	0.178664	0.0837855	0.181344	0.158171	0.102463	0.170249	0.152352	0.0782888	0.165578	0.121	0.0613558	0.179211
21	2.56288	2.53454	2.83438	0.126189	0.0588389	0.127326	0.109385	0.0720156	0.121085	0.105309	0.0576386	0.121102	0.0839025	0.0451272	0.134575
24	2.94054	2.88602	3.17671	0.0895307	0.0430609	0.0919643	0.0789226	0.0550186	0.0907606	0.0755155	0.0443389	0.0919925	0.0595981	0.0345019	0.102569
30	3.83033	3.67403	3.87212	0.0508092	0.0257871	0.0587844	0.0441136	0.0355034	0.0547294	0.0398677	0.0290843	0.053512	0.0328614	0.0219794	0.0676378
33	4.33462	4.07908	4.2186	0.0383109	0.0203771	0.0488932	0.035374	0.0309899	0.0427929	0.0316624	0.0255945	0.0426606	0.0250316	0.0189077	0.0549847
36	4.85416	4.50207	4.60582	0.0328372	0.0167688	0.0415854	0.0293954	0.0262589	0.034913	0.0257723	0.0233952	0.0345879	0.0200576	0.0163243	0.0464064
39	5.41413	4.94011	5.0457	0.0269167	0.0142629	0.0357767	0.024586	0.0222525	0.0293353	0.0216915	0.0210755	0.0271176	0.0165616	0.0149	0.0396693
42	6.01201	5.40317	5.48145	0.0207055	0.0124997	0.0308003	0.0194814	0.0199642	0.0248303	0.0188901	0.01983	0.0215373	0.0136002	0.0131053	0.0341438
45	6.64278	5.88094	5.90118	0.0175954	0.0109631	0.0264742	0.0161402	0.0177513	0.0223405	0.0174395	0.0187896	0.0179157	0.0114872	0.012076	0.0282744
48	7.26334	6.38972	6.30152	0.0141107	0.0104656	0.0235173	0.0138237	0.0158246	0.0199856	0.0155445	0.018047	0.0157435	0.00954125	0.0115455	0.0250048
51	7.95113	6.91128	6.74198	0.0115268	0.00948843	0.0203179	0.0112279	0.0145416	0.0181673	0.0142921	0.0174979	0.0144032	0.00861484	0.0110781	0.0215494
54	8.61142	7.46787	7.25567	0.0101424	0.00897578	0.0183601	0.0100821	0.0136322	0.0160062	0.0132899	0.0166798	0.0134536	0.00790258	0.0106832	0.0190957
57	9.27032	8.03273	7.84002	0.00890389	0.00868903	0.0162412	0.0088233	0.0123229	0.0148462	0.012681	0.0164539	0.0126352	0.00700235	0.0103886	0.016461
60	9.93807	8.65227	8.48726	0.00753943	0.00830178	0.0149652	0.0079299	0.0119697	0.0139181	0.0121017	0.0160826	0.0116741	0.00651112	0.0102331	0.0154857
63	10.6438	9.25739	9.18142	0.00659596	0.0081637	0.0134514	0.00746872	0.0113325	0.0130979	0.0114284	0.0159774	0.0108473	0.0061247	0.00992926	0.0141812
66	11.3007	9.83942	9.93021	0.00587368	0.00790673	0.0127765	0.00601679	0.0107047	0.0122996	0.0110265	0.0158131	0.00985724	0.00559213	0.0099725	0.0132146
69	11.9873	10.4402	10.7328	0.00693236	0.00790003	0.0117996	0.00511192	0.0101891	0.0115167	0.0105158	0.0158359	0.00956394	0.005451	0.0100111	0.0124212
72	12.6126	11.0021	11.5098	0.00590294	0.00774921	0.0112405	0.0043421	0.0100165	0.0109994	0.010349	0.0157444	0.00836298	0.0052673	0.010015	0.0117277
75	13.1479	11.5867	12.2873	0.00524689	0.00766859	0.0105853	0.0040158	0.00985436	0.0105562	0.0102406	0.0159131	0.00884383	0.00513865	0.0098415	0.0111656
78	13.6575	12.0637	13.0588	0.00429934	0.00748723	0.0103029	0.00336951	0.00978411	0.0101812	0.010194	0.0163967	0.00877479	0.00494633	0.0100468	0.0108206
81	13.896	12.4077	13.6422	0.0039371	0.00748291	0.0100887	0.00271818	0.00954718	0.00967812	0.00986788	0.0171041	0.00834359	0.00500383	0.0101169	0.0109326
84	14.3752	12.5575	13.9983	0.00377083	0.00748613	0.00984179	0.00253902	0.00929281	0.00949908	0.0099521	0.0176847	0.00829037	0.00511627	0.0104604	0.010562
87	14.4922	12.4965	13.9859	0.00356267	0.00775585	0.00970994	0.00230656	0.00909373	0.00921563	0.0099191	0.0181938	0.00795412	0.00483358	0.0106116	0.010364

## Sheet: Extended Data Fig. 3d
Extended Data Fig. 3 Source Data
Extended Data Fig. 3d
Nalm6 incucyte killing (relative Nalm6-GFP intensity)
Time (h)	Mock			Mock + B6H12			CD19.28z			CD19.28z + B6H12			47WT-CD19.28z			47WT-CD19.28z + B6H12
0	1	1	1	1	1	1	1	1	1	1	1	1	1	1	1	1	1	1
3	1.13758	1.1406	1.21495	1.1243	1.12109	1.12294	1.04638	0.98276	1.0522	1.03802	0.937584	1.00616	1.03626	0.996578	1.05352	1.04389	0.952366	1.02376
6	1.27851	1.27411	1.3846	1.25345	1.24032	1.23722	0.893188	0.698902	0.87337	0.876642	0.68299	0.825569	0.849997	0.739506	0.858944	0.893138	0.688295	0.86319
9	1.45454	1.44135	1.5747	1.40902	1.38323	1.37814	0.640433	0.409082	0.618988	0.61143	0.416632	0.590862	0.578033	0.454899	0.599373	0.642148	0.429669	0.637317
12	1.66748	1.64396	1.82369	1.61327	1.56673	1.55458	0.421702	0.23185	0.415396	0.385836	0.240322	0.390378	0.371404	0.257658	0.388145	0.420257	0.234278	0.439042
15	1.92475	1.90315	2.123	1.85544	1.78825	1.77259	0.270521	0.133822	0.271493	0.241445	0.136101	0.261556	0.238792	0.154316	0.253969	0.276402	0.133621	0.302695
18	2.22904	2.20481	2.46575	2.14598	2.05907	2.03038	0.178664	0.0837855	0.181344	0.154589	0.0908872	0.177359	0.158171	0.102463	0.170249	0.182551	0.0814493	0.218033
21	2.56288	2.53454	2.83438	2.47975	2.34939	2.31578	0.126189	0.0588389	0.127326	0.104098	0.0646322	0.128026	0.109385	0.0720156	0.121085	0.128617	0.0568492	0.160124
24	2.94054	2.88602	3.17671	2.85263	2.67775	2.6508	0.0895307	0.0430609	0.0919643	0.0722801	0.0464644	0.0964291	0.0789226	0.0550186	0.0907606	0.0947449	0.043658	0.119616
30	3.83033	3.67403	3.87212	3.81817	3.47574	3.43703	0.0508092	0.0257871	0.0587844	0.0409693	0.02713	0.0562064	0.0441136	0.0355034	0.0547294	0.0554737	0.0263786	0.0741117
33	4.33462	4.07908	4.2186	4.36633	3.93894	3.89769	0.0383109	0.0203771	0.0488932	0.0313271	0.0216197	0.0435537	0.035374	0.0309899	0.0427929	0.0426303	0.0212997	0.060459
36	4.85416	4.50207	4.60582	4.97637	4.42227	4.40625	0.0328372	0.0167688	0.0415854	0.0239275	0.0178432	0.0335722	0.0293954	0.0262589	0.034913	0.0349767	0.0177509	0.0499529
39	5.41413	4.94011	5.0457	5.62195	4.97612	4.94262	0.0269167	0.0142629	0.0357767	0.0177515	0.0144249	0.026804	0.024586	0.0222525	0.0293353	0.0282527	0.0146711	0.0404554
42	6.01201	5.40317	5.48145	6.32209	5.54048	5.53964	0.0207055	0.0124997	0.0308003	0.0154547	0.0120822	0.0228897	0.0194814	0.0199642	0.0248303	0.0217175	0.0119145	0.0333299
45	6.64278	5.88094	5.90118	7.06269	6.15827	6.17349	0.0175954	0.0109631	0.0264742	0.0123887	0.00961034	0.0188316	0.0161402	0.0177513	0.0223405	0.0163606	0.00983838	0.0292399
48	7.26334	6.38972	6.30152	7.81856	6.79048	6.84414	0.0141107	0.0104656	0.0235173	0.0102169	0.00739574	0.016237	0.0138237	0.0158246	0.0199856	0.0130456	0.00788723	0.024539
51	7.95113	6.91128	6.74198	8.60951	7.51928	7.56405	0.0115268	0.00948843	0.0203179	0.0084183	0.00594824	0.0141118	0.0112279	0.0145416	0.0181673	0.0103731	0.00666314	0.0211227
54	8.61142	7.46787	7.25567	9.42186	8.26788	8.31208	0.0101424	0.00897578	0.0183601	0.00712738	0.00473712	0.0123412	0.0100821	0.0136322	0.0160062	0.00876263	0.00570744	0.0171777
57	9.27032	8.03273	7.84002	10.2561	9.04916	9.13366	0.00890389	0.00868903	0.0162412	0.00575877	0.00324023	0.0106579	0.0088233	0.0123229	0.0148462	0.00744084	0.00379958	0.014307
60	9.93807	8.65227	8.48726	11.193	9.85398	10.0084	0.00753943	0.00830178	0.0149652	0.00502491	0.00258062	0.00865553	0.0079299	0.0119697	0.0139181	0.00605417	0.00303527	0.0125232
63	10.6438	9.25739	9.18142	12.144	10.7698	10.8708	0.00659596	0.0081637	0.0134514	0.00434812	0.00187535	0.00722857	0.00746872	0.0113325	0.0130979	0.0046976	0.00281088	0.0107959
66	11.3007	9.83942	9.93021	13.114	11.679	11.7375	0.00587368	0.00790673	0.0127765	0.0040465	0.00130756	0.00648266	0.00601679	0.0107047	0.0122996	0.00512701	0.00224985	0.00906433
69	11.9873	10.4402	10.7328	14.1373	12.6939	12.3063	0.00693236	0.00790003	0.0117996	0.00396091	0.00127231	0.00521887	0.00511192	0.0101891	0.0115167	0.0043785	0.00204439	0.00767673
72	12.6126	11.0021	11.5098	15.1076	13.6558	12.8853	0.00590294	0.00774921	0.0112405	0.00383409	0.00128791	0.00471565	0.0043421	0.0100165	0.0109994	0.00406713	0.00253383	0.00685451
75	13.1479	11.5867	12.2873	16.1074	14.535	13.3829	0.00524689	0.00766859	0.0105853	0.00370328	0.00120473	0.00362569	0.0040158	0.00985436	0.0105562	0.00385401	0.00293729	0.00575314
78	13.6575	12.0637	13.0588	16.9802	15.3773	14.0236	0.00429934	0.00748723	0.0103029	0.00347132	0.00109888	0.00319061	0.00336951	0.00978411	0.0101812	0.00380574	0.00282932	0.00547352
81	13.896	12.4077	13.6422	17.7241	16.1388	14.3086	0.0039371	0.00748291	0.0100887	0.00327358	0.000988747	0.00288926	0.00271818	0.00954718	0.00967812	0.00431962	0.00310281	0.00562733
84	14.3752	12.5575	13.9983	18.1957	16.7326	14.7116	0.00377083	0.00748613	0.00984179	0.00294348	0.000740599	0.00324532	0.00253902	0.00929281	0.00949908	0.00383641	0.00252726	0.00456243
87	14.4922	12.4965	13.9859	18.4713	17.1026	14.838	0.00356267	0.00775585	0.00970994	0.00242	0.000720371	0.00271478	0.00230656	0.00909373	0.00921563	0.00384385	0.00220333	0.00500936

## Sheet: Extended Data Fig. 3e
Extended Data Fig. 3 Source Data
Extended Data Fig. 3e
IFN-y secretion (pg/mL)
	Mock			CD19.28z			47WT-CD19.28z			AAVSKO-CD19.28z			47KO-CD19.28z
No tumor	325.87	314.963	333.227	337.663	336.347	350.8	350.247	345.727	360.07	346.717	352.08	336.947	351.473	349.533	392.993
+ Nalm6	351.997	317.953	324.623	6608.09	6694.15	2982.33	6533.49	6056.9	2963.43	5166.56	6245.31	3330.46	4232.57	4756.52	2642.06
+ Nalm6 + B6H12	370.868	350.87	341.991	6918.49	8063.06	5093.52	7167.55	8654.64	5890.34

## Sheet: Extended Data Fig. 3f
Extended Data Fig. 3 Source Data
Extended Data Fig. 3f
IL-2 secretion (pg/mL)
	Mock			CD19.28z			47WT-CD19.28z			AAVSKO-CD19.28z			47KO-CD19.28z
No tumor	354.517	364.273	406.343	378.113	367.427	398.293	376.537	375.083	416.173	365.237	365.83	372.5	404.643	388.183	343.3
+ Nalm6	312.547	330.053	363.317	20494.4	12724.9	23509.5	29201.2	13022.4	27270.1	17664.1	6874.98	14197.7	17452.2	5915.48	9614.97
+ Nalm6 + B6H12	319.44	350.793	400.087	21795.1	16052	24554.9	30847.8	18036.1	28918.1

## Sheet: Extended Data Fig. 3g
Extended Data Fig. 3 Source Data
Extended Data Fig. 3g
Annexin V MFI
	Mock			CD19.28z			47WT-CD19.28z			AAVSKO-CD19.28z			47KO-CD19.28z
No tumor	11.2	11.5	11	10.4	11	10.6	10.5	11.6	10.9	12	13.6	11.6	11.9	12.9	12.7
+ Nalm6	10.7	11.3	11.3	41.2	52.6	45.6	43	53.8	41.1	39.5	55.8	44.9	41	54.5	51.5
+ Nalm6 + B6H12	12.1	12.6	12.5	59.6	75.8	63.7	57.4	63.8	52.7

## Sheet: Extended Data Fig. 3h
Extended Data Fig. 3 Source Data
Extended Data Fig. 3h
CD69 MFI
	Mock			CD19.28z			47WT-CD19.28z			AAVSKO-CD19.28z			47KO-CD19.28z
No tumor	119	124	123	118	120	120	121	125	120	123	128	120	129	134	128
+ Nalm6	129	135	135	412	561	580	457	554	557	386	423	464	419	476	550
+ Nalm6 + B6H12	134	135	133	409	585	669	435	537	522

## Sheet: Extended Data Fig. 3i
Extended Data Fig. 3 Source Data
Extended Data Fig. 3i
CD39 MFI
	Mock			CD19.28z			47WT-CD19.28z			AAVSKO-CD19.28z			47KO-CD19.28z
No tumor	9.25	6.31	8.74	10.6	6.56	12.1	10.9	6.55	11.8	12.5	7.11	19.4	13	7.3	22.2
+ Nalm6	9.12	5.83	8.34	16.3	6.81	15.4	16.4	6.82	14.7	22.3	8.25	30.9	23.1	8.5	39.4
+ Nalm6 + B6H12	9.11	5.82	8.14	15.5	6.58	13.8	16.1	6.67	14.1

## Sheet: Extended Data Fig. 3j
Extended Data Fig. 3 Source Data
Extended Data Fig. 3j
TIM3 MFI
	Mock			CD19.28z			47WT-CD19.28z			AAVSKO-CD19.28z			47KO-CD19.28z
No tumor	58.1	61.8	62	56	62.4	59.9	58.8	63.3	62.2	58.3	62.1	57.8	57.6	61.1	60.4
+ Nalm6	61	69.8	66.2	144	145	130	150	147	129	144	147	142	129	127	121
+ Nalm6 + B6H12	60.4	69	64.7	139	141	135	132	131	121

[truncated: 5 more sheets: Extended Data Fig. 3k, Extended Data Fig. 3l, Extended Data Fig. 3o, Extended Data Fig. 3p, Extended Data Fig. 3r]
