# Supplementary material for: Engineered CD47 protects T cells for enhanced antitumour immunity
Source: Nature. 2024 May 15;630(8016):457–65. doi: 10.1038/s41586-024-07443-8 (PMC11168929; doi:10.1038/s41586-024-07443-8)
Supplement: Supplementary file 13 — Source Data Extended Data Fig. 4 [file 41586_2024_7443_MOESM13_ESM.xlsx]

## Sheet: Extended Data Fig. 4a
Extended Data Fig. 4 Source Data
Extended Data Fig. 4a
Phagocytosis (percent phagocytosing macrophages)
Macrophage Donor	Untreated			B6H12			Isotype
Donor A	16.8667	19.6333	17.6667	50.2	50.6333	48.4	14.75	16.5	15.0333
Donor B	15.2667	15.9667	15.6667	41.6	44.9667	39.2667	12.8667	14.9667	12.3333
Donor C	11.6667	14.1667	12.4667	24.4667	27.1	26.4667	8.14333	12.2333	12.9333

## Sheet: Extended Data Fig. 4c
Extended Data Fig. 4 Source Data
Extended Data Fig. 4c
Molecules of CD47 per cell
143B	A375	CHLA-255	D425	MG63.3	Nalm6	CAR T cells (D4)	Mock T cells (D4)	CAR T cells (D11)	Mock T cells (D11)
24313.2	16411.7	18613.2	35092.8	31235.3	10465.8	9712.3	11366.7	4034	3683
						9171.69	11060.4	2783	4003
						8992.85	11219.5	4311	4571

## Sheet: Extended Data Fig. 4d
Extended Data Fig. 4 Source Data
Extended Data Fig. 4d
Molecules of CD47 per cell
Days after activation	CD4+			CD8+
0	5683.48	5871.16	6631.99	4187.92	4180.99	4888.79
4	9210.69	9443.61	8678.05	8983.39	8375.58	9489.64
7	5883.67	7802.9	7102.42	5797.47	6701.57	7772.25
11	6165.96	4192.08	6448.33	4970.72	3471.23	5458.33

## Sheet: Extended Data Fig. 4e
Extended Data Fig. 4 Source Data
Extended Data Fig. 4e
Molecules of CD47 per cell
CD4+
Days after activation	TCM			TEM			TEMRA			T Naïve
0	5818.33	6257.75	6856.04	5725.18	5732.14	6545.72	5320.77	5515.31	6243.84	5572.29	5873.94	6670.95
4	9537.53	9945.08	9491.16	10446.9	9908.18	9345.98	11480.1	12653.8	9937.48	12157.7	12926.3	11185.4
7	6279.02	8326.09	7366.23	6140.02	8259.44	7053.07	6140.02	8883.68	7649.24	6948.71	8889.74	8301.85
11	6260.99	4277.57	6689.47	5231.11	3923.95	5674.52	5788.95	3995.78	6064.51	6780	4374.83	6842.25
CD8+
Days after activation	TCM			TEM			TEMRA			T Naïve
0	4174.05	5607.04	5677.92	4540.35	4716.63	5116.56	3526.65	3787.18	4151.86	3814.91	4172.66	4733.29
4	8930.4	9237.19	10465	9804.93	8450.84	9495.22	10178.9	9620.77	10138.4	11270.6	11096.1	11854.5
7	5750.35	6591.87	7529.67	5092.39	6446.76	7000.13	5308.11	6622.1	7261.83	6802.02	7743.09	9023.13
11	5091.37	3935.21	5763.52	4936.14	3441.13	4641.31	4262.07	3048.8	4341	5149.24	3593.09	5636.38

## Sheet: Extended Data Fig. 4g
Extended Data Fig. 4 Source Data
Extended Data Fig. 4e
CD47 and Calreticulin MFI
	Isotype	B7H3.BBz	HA.28z	GD2.BBz	CD19.28z	CD19.BBz	Mock
Calreticulin	31.5	478	518	177	213	238	195
CD47	50	2520	2629	2516	1913	2446	1270
