# Supplementary material for: Engineered CD47 protects T cells for enhanced antitumour immunity
Source: Nature. 2024 May 15;630(8016):457–65. doi: 10.1038/s41586-024-07443-8 (PMC11168929; doi:10.1038/s41586-024-07443-8)
Supplement: Supplementary file 14 — Source Data Extended Data Fig. 5 [file 41586_2024_7443_MOESM14_ESM.xlsx]

## Sheet: Extended Data Fig. 5c
Extended Data Fig. 5 Source Data
Extended Data Fig. 5c
143B osteosarcoma incucyte killing (normalized 143B fluorescence intensity)
Time (hours)	CD19.BBz			PIP.28z			PIP.BBz
0:00:00	1	1	1	1	1	1	1	1	1
4:00:00	1.11529	1.13824	1.12968	0.753377	0.72583	0.735314	0.881771	0.892425	0.875138
8:00:00	1.18351	1.19942	1.19232	0.470764	0.44157	0.448845	0.720605	0.723883	0.711396
12:00:00	1.26685	1.28915	1.27865	0.304303	0.285063	0.279072	0.494049	0.505104	0.511743
16:00:00	1.34997	1.35602	1.34921	0.206183	0.206074	0.200233	0.34741	0.345089	0.352616
20:00:00	1.40454	1.38827	1.38597	0.166945	0.171203	0.159039	0.241839	0.251182	0.261201
24:00:00	1.45635	1.40669	1.39345	0.14175	0.14201	0.131899	0.179998	0.20355	0.19945
28:00:00	1.49623	1.49258	1.45512	0.128824	0.13312	0.114023	0.154293	0.164229	0.162213
32:00:00	1.62415	1.59599	1.57996	0.122145	0.126218	0.105438	0.132675	0.141005	0.138542
36:00:00	1.76687	1.72423	1.70863	0.11534	0.109713	0.102196	0.103115	0.106993	0.142318
40:00:00	1.94289	1.85951	1.82945	0.112182	0.110218	0.108166	0.097317	0.111102	0.125393
44:00:00	2.11667	1.97118	1.92888	0.113136	0.105531	0.108909	0.108904	0.099258	0.114577
48:00:00	2.24652	2.02485	1.9909	0.112077	0.102981	0.106215	0.104334	0.085325	0.106297
52:00:00	2.32973	2.05944	2.0281	0.110926	0.1028	0.097335	0.088452	0.083492	0.106427
56:00:00	2.35227	2.07418	2.04459	0.101994	0.103886	0.098161	0.089702	0.0837	0.084395
60:00:00	2.36699	2.07353	2.0461	0.096745	0.100447	0.096124	0.083967	0.078027	0.093489
64:00:00	2.36852	2.08269	2.04914	0.09015	0.101938	0.098844	0.076857	0.078287	0.083493
68:00:00	2.37475	2.07866	2.04684	0.088863	0.101928	0.100648	0.06172	0.069797	0.075181
72:00:00	2.38415	2.07973	2.04009	0.093216	0.102127	0.099481	0.05764	0.078094	0.072736
76:00:00	2.37375	2.07796	2.04454	0.085218	0.101467	0.100817	0.056175	0.078881	0.065049
80:00:00	2.33732	2.04999	2.02228	0.083864	0.096559	0.09596	0.058652	0.066679	0.064857
84:00:00	2.31905	2.02173	1.99441	0.084402	0.094015	0.094083	0.057692	0.066915	0.06008
88:00:00	2.30365	2.00237	1.97539	0.084496	0.095323	0.095657	0.05389	0.056593	0.059035
92:00:00	2.30408	1.98255	1.96549	0.08134	0.098636	0.095787	0.053456	0.055014	0.053863
96:00:00	2.32158	1.96479	1.95215	0.084522	0.094588	0.098679	0.046975	0.055219	0.051676

## Sheet: Extended Data Fig. 5d
Extended Data Fig. 5 Source Data
Extended Data Fig. 5c
Mouse weights (g)
Days after CAR T treatment	CD19.28z					PIP.28z
0	22.9	21.9	19.4	21.5	20.6	20.4	20	21.5	19.4	20.8
2	23	21.8	19.2	21.4	20.7	20.1	17	21	17.4	19.1
3	22.6	21.6	19.4	21.4	20.6	19.6	15.9	20.3	16.5	18.4

## Sheet: Extended Data Fig. 5f
Extended Data Fig. 5 Source Data
Extended Data Fig. 5f
T cell flux (photons/s)
nLuc (left graph)
Days after CAR T treatment	CD19.28z					PIP.28z
1	1510000	648000	625000	3160000	1520000	1720000	2480000	1670000	2630000	2230000
2	1930000	2870000	2390000	2450000	1530000	4230000	5550000	3150000	6340000	5570000
3	1400000	1320000	1900000	1750000	1480000	8650000	37700000	12000000	25300000	26600000
fLuc (right graph)
Days after CAR T treatment	CD19.28z					PIP.28z
1	83800000	73300000	111000000	62700000	77500000	49600000	65600000	36200000	78500000	59500000
2	59000000	2300000	84200000	61900000	66000000	20400000	145000000	98200000	154000000	191000000
3	59500000	54800000	69000000	68600000	57500000	268000000	427000000	177000000	427000000	486000000
