# Supplementary material for: Engineered CD47 protects T cells for enhanced antitumour immunity
Source: Nature. 2024 May 15;630(8016):457–65. doi: 10.1038/s41586-024-07443-8 (PMC11168929; doi:10.1038/s41586-024-07443-8)
Supplement: Supplementary file 15 — Source Data Extended Data Fig. 6 [file 41586_2024_7443_MOESM15_ESM.xlsx]

## Sheet: Extended Data Fig. 6c
Extended Data Fig. 6 Source Data
Extended Data Fig. 6c
B6H12 binding to YSD CD47 WT (MFI minus baseline)
[B6H12] (nM)	MFI
1000	44766
300	44184
100	42294
30	40869
10	36115
3	34762
1	29862
0.3	20796
0.1	11688
0.03	3232
0.01	1573

## Sheet: Extended Data Fig. 6h
Extended Data Fig. 6 Source Data
Extended Data Fig. 6h
Binding normalized to CD47 WT binding
	WT			A30P			Q31P			Q31L			E35D
B6H12 (1000 nM)	1	1.00819	0.991807	0.00356662	0.017075	0.008432	0.00017662	0.0062309	0.0045473	0.0445804	0.07969	0.083998	0.00073794	0.0037121	0.0066552
CV-1 (100 nM)	1	1.21433	0.785667	2.35371	3.91067	2.90733	0.665894	0.88	0.707333	1.26128	1.08267	1.20667	0.0301275	0.0243333	0.0236667

## Sheet: Extended Data Fig. 6l
Extended Data Fig. 6 Source Data
Extended Data Fig. 6l
Binding normalized to CD47 WT binding
CD47 variant	B6H12			hSIRPa			Hu5F9			TJC4
T26A	0.765129	1.27875	0.766337	0.631226	0.634183	0.48938	0.632296	0.793469	0.759695	0.518078	1.111	0.636115
N27A	0.552373	0.721347	0.550805	0.00179598	0.0056679	0.012152	0.215897	0.461547	0.40258	0.0180779	0.0367466	0.138136
M28A	0.606985	0.641827	0.531187	0.368415	0.387108	0.353508	0.48784	0.550773	0.734619	0.233776	0.323606	0.478483
