# Supplementary material for: Engineered CD47 protects T cells for enhanced antitumour immunity
Source: Nature. 2024 May 15;630(8016):457–65. doi: 10.1038/s41586-024-07443-8 (PMC11168929; doi:10.1038/s41586-024-07443-8)
Supplement: Supplementary file 16 — Source Data Extended Data Fig. 7 [file 41586_2024_7443_MOESM16_ESM.xlsx]

## Sheet: Extended Data Fig. 7b
Extended Data Fig. 7 Source Data
Extended Data Fig. 7b
Relative CD47 binding (normalized to WT CD47 binding)
	CD47 A30P			CD47 Q31P			CD47 KO
B6H12 (500 nM)	0.0531079	0.068027	0.060768	0.0012628	0	0	0.000702	0.000658	0
hSIRPa (100 nM)	1.50996	1.62359	1.53109	1.30372	1.32941	1.14228	0.000283	4.27e-05	0
mSIRPa (100 nM)	1.6203	1.83373	1.46829	1.24993	1.21165	1.18934	0.001429	0.002294	0.00143

## Sheet: Extended Data Fig. 7c
Extended Data Fig. 7 Source Data
Extended Data Fig. 7c
Phagocytosis (percent phagocytosing macrophages)
Macrophage Donor	Treatment	47WT			47A30P			47Q31P
Donor 2 (top graph)	Untreated	14.6	13.7	13	15.5	13.8	13	15.2	14.9	14.8
	B6H12	25.1	25.1	26.8	15.2	17	19.7	16	17.4	17.1
Donor 3 (middle graph)	Untreated	16.3	13.9	14.5	17.6	16.2	16.2	18.1	18.5	18.4
	B6H12	21	22.7	22.6	18.3	19.8	20.7	16.7	20.1	19.1
Donor 4 (bottom graph)	Untreated	31.1	30.6	31.9	37.2	37	35.8	29.5	30.2	29.6
	B6H12	40.6	38.9	39.5	41.6	40.5	39.5	32.7	29.2	30

## Sheet: Extended Data Fig. 7d
Extended Data Fig. 7 Source Data
Extended Data Fig. 7d
Phagocytosis [integrated pHrodo Red intensity (RFU)]
Macrophage donor	T cell donor	CD47 variant	Untreated			B6H12
Donor 5	Donor 1 (left graph)	47WT	103195	105359	151596	335222	299609	277708
		47E	112776	168363	182500	173326	165187	180172
	Donor 2 (second from left graph)	47WT	95586.9	127805	180207	212320	211847	244060
		47E	125786	127015	144910	146448	151072	164155
	Donor 3 (left-center graph)	47WT	64229.1	64559.6	113928	188470	176845	175254
		47E	74514	53564.5	60681.1	76685.4	96219.6	81994.4
Donor 6	Donor 1 (right-center graph)	47WT	146458	169382	160478	433776	483815	473906
		47E	234255	211863	234439	239272	201248	201316
	Donor 2 (second from right graph)	47WT	163958	183189	162664	391296	351436	376056
		47E	222347	197765	193269	199689	177735	179802
	Donor 3 (right graph)	47WT	153939	99282.4	124908	362497	325614	365480
		47E	81299.7	67707.4	76407.6	121790	127982	83714.4

## Sheet: Extended Data Fig. 7f
Extended Data Fig. 7 Source Data
Extended Data Fig. 7f
T cell flux (photons/s)
Timepoint	Dose	Treatment	47WT					47E
Pre-aCD47	5x106 CD19.28z (left graph)	PBS	1260000	1210000	1130000	1220000	1090000	1150000	1140000	1290000	1240000	1340000
		B6H12	1060000	1140000	1150000	1440000	1680000	978000	925000	1170000	1200000	1400000
	2x106 CD19.28z (left-center graph)	PBS	814000	710000	688000	878000	725000	627000	721000	632000	717000	674000
		B6H12	791000	794000	706000	792000	629000	592000	597000	494000	756000	503000
Post-aCD47	5x106 CD19.28z (right-center graph)	PBS	1010000	1600000	1280000	1240000	1440000	1080000	954000	994000	744000	1140000
		B6H12	469000	424000	442000	489000	445000	889000	1000000	706000	845000	860000
	2x106 CD19.28z (right graph)	PBS	1150000	1030000	1150000	1550000	1140000	1060000	662000	1080000	1060000	859000
		B6H12	459000	459000	679000	496000	498000	1020000	1010000	746000	1140000	704000

## Sheet: Extended Data Fig. 7g
Extended Data Fig. 7 Source Data
Extended Data Fig. 7g
T cells in blood (hCD8+ and hCD4+ T cells/uL blood)
Dose	Subtype	Treatment	47WT					47E
2x106 CD19.28z	CD8+ (left graph)	PBS	4.81	2.99	3.38	6.37	4.03	5.59	1.82	2.6	2.34	2.47
		B6H12	0.13	0	0	0	0	1.3	1.56	2.08	4.94	0.52
	CD4+ (center graph)	PBS	3.9	1.82	1.17	4.42	3.38	2.21	1.82	2.34	2.47	2.21
		B6H12	0	0	0	0	0	1.82	2.86	1.69	2.21	0.52
5x106 CD19.28z	CD4+ (right graph)	PBS	17.51	19.1837	27.5525	18.1537	14.2912	14.42	6.9525	9.14125	6.695	12.2312
		B6H12	0	0.12875	0	0.2575	0.12875	13.7762	12.4887	8.4975	6.30875	8.88375

## Sheet: Extended Data Fig. 7j
Extended Data Fig. 7 Source Data
Extended Data Fig. 7j
Macrophage quantification (CD11b+/F4/80+ cells per 100K live cells)
PBS	B6H12
7586.32	5235.52
7301.15	6998.1
11440	6474.12
9251.2	8270.15
8748.42	6623.44

## Sheet: Extended Data Fig. 7k
Extended Data Fig. 7 Source Data
Extended Data Fig. 7k
T cell quantification (hCD3+/hCD45+ cells per 100K live cells)
PBS	B6H12
424.563	97.4854
455.299	55.2447
737.627	248.62
540.143	514.517
97.1549	60.7568

## Sheet: Extended Data Fig. 7l
Extended Data Fig. 7 Source Data
Extended Data Fig. 7l
Percent phagocytosed human T cells
PBS	B6H12
13.61	52.2
16.54	21.01
44.17	21.4
16.44	18.17
20.91	71.12
