# Supplementary material for: Engineered CD47 protects T cells for enhanced antitumour immunity
Source: Nature. 2024 May 15;630(8016):457–65. doi: 10.1038/s41586-024-07443-8 (PMC11168929; doi:10.1038/s41586-024-07443-8)
Supplement: Supplementary file 17 — Source Data Extended Data Fig. 8 [file 41586_2024_7443_MOESM17_ESM.xlsx]

## Sheet: Extended Data Fig. 8a
Extended Data Fig. 8 Source Data
Extended Data Fig. 8a
T cell quantification by flow (hCD45+ cells per 100K live cells)
	No CAR T			Mock			47WT-CAR			47E-CAR
PBS	12.5	26.6	29.1	363.6	295.3	211.9	33049.9	59991.6	60904.3	28523.1	52320.7	46224.5
B6H12	0	1.7	0	19.6	2.8	23.9	5624	5142.1	5373.3	42231.1	43343.3

## Sheet: Extended Data Fig. 8b
Extended Data Fig. 8 Source Data
Extended Data Fig. 8b
T cell quantification by IHC (percent hCD3+)
	No CAR T			Mock			47WT-CAR			47E-CAR
PBS	0	0	0	0	0	0	14	18	12	10	20	19
B6H12	0	0	0	0	0	0	1	0	0	10	15

## Sheet: Extended Data Fig. 8c
Extended Data Fig. 8 Source Data
Extended Data Fig. 8b
Quantification by IHC (percent hCD3+, F4/80+, or Arg1+)
	Untreated			+ B6H12			Mock			Mock + B6H12			47WT-CAR			47WT-CAR+ B6H12			47E-CAR			47E-CAR + B6H12
CD3	0	0	0	0	0	0	0	0	0	0	0	0	14	18	12	1	0	0	10	20	19	10	15
F4/80	17	8	18	7	10	8	6	4	4	7	6	9	18	36		10	6	14	25	47	41	27	56	40
Arg1	4	0	0	0	1	2	1	0	1	0	0	0	12	4	1	2	1	3	15	4	13	14	28

## Sheet: Extended Data Fig. 8d
Extended Data Fig. 8 Source Data
Extended Data Fig. 8b
T cell : Arg1+ macrophage correlation by IHC
Treatment	CD3	Arg1
Mock	0	1
	0	0
	0	1
Mock + B6H12	0	0
	0	0
	0	0
47E-CAR	10	15
	20	4
	19	13
47E-CAR + B6H12	10	14
	15	28
47WT-CAR	14	12
	18	4
	12	1
47WT-CAR + B6H12	1	2
	0	1
	0	3
Untreated	0	4
	0	0
	0	0
+ B6H12	0	0
	0	1
	0	2
