# Supplementary material for: Engineered CD47 protects T cells for enhanced antitumour immunity
Source: Nature. 2024 May 15;630(8016):457–65. doi: 10.1038/s41586-024-07443-8 (PMC11168929; doi:10.1038/s41586-024-07443-8)
Supplement: Supplementary file 18 — Source Data Extended Data Fig. 9 [file 41586_2024_7443_MOESM18_ESM.xlsx]

## Sheet: Extended Data Fig. 9a
Extended Data Fig. 9 Source Data
Extended Data Fig. 9a
T cells in blood (hCD8+ and hCD4+ T cells/uL blood)
							Her2.BBz CAR T cell
T cell subset	Treatment	Mock					47WT					47E
CD8+ (left graph)	PBS	41.3287	71.3275	32.445	82.0138	59.74	142.269	196.988	294.065	72.4862	247.2	152.054	113.686	111.111	157.075	298.571
	B6H12	0.2575	0.515	0.12875	0.515	0.515	0.12875	0.38625	0.2575	0.12875	0.12875	31.1575	58.5812	127.076	66.3063	31.6725
CD4+ (right graph)	PBS	44.6763	73.13	40.4275	95.5325	58.195	87.8075	93.8588	136.475	54.59	145.874	71.8425	59.3537	65.92	92.5713	131.454
	B6H12	0.12875	0	0	0	0	0	0.12875	0	0	0	25.8788	48.6675	71.07	60.3837	31.1575

## Sheet: Extended Data Fig. 9b
Extended Data Fig. 9 Source Data
Extended Data Fig. 9b
T cells in blood (hCD4+ T cells/uL blood)
	Her2.BBz CAR T cell
	47WT					47E
PBS	35.75	37.96	51.35	32.89	34.06	23.92	32.89	16.25	25.48	38.61
B6H12	0	0	0	0	0	45.63	46.54	69.16	32.76	32.63

## Sheet: Extended Data Fig. 9c
Extended Data Fig. 9 Source Data
Extended Data Fig. 9a
T cells in blood (hCD45+ T cells/uL blood)
	CD4+					CD8+
Day 14	25.8788	48.6675	71.07	60.3837	31.1575	31.1575	58.5812	127.076	66.3063	31.6725
Day 27	37.5375	25.2	75.8625	70.6125	30.625	33.6	19.425	52.6313	42.525	25.375

## Sheet: Extended Data Fig. 9d
Extended Data Fig. 9 Source Data
Extended Data Fig. 9d
T cell flux (photons/s)
						Her2.BBz CAR T cell
	Mock					47WT					47E
PBS	3180000	1550000	1880000	1720000	3790000	955000	680000	1030000	689000	760000	2140000	831000	976000	1210000	1110000
B6H12	1740000	1350000	1350000	1410000	2730000	766000	919000	892000	944000	775000	862000	1090000	1580000	1120000	1410000

## Sheet: Extended Data Fig. 9e
Extended Data Fig. 9 Source Data
Extended Data Fig. 9d
T cell flux (photons/s)
						Her2.BBz CAR T cell
	Mock					47WT					47E
PBS	5490000	5450000	2960000	7800000	8810000	2930000	3100000	2300000	2050000	2800000	2750000	5050000	2240000	2850000	3840000
B6H12	510000	435000	539000	601000	519000	447000	410000	377000	454000	426000	1260000	1820000	1620000	1710000	1560000

## Sheet: Extended Data Fig. 9f
Extended Data Fig. 9 Source Data
Extended Data Fig. 9f
143B osteosarcoma survival
Days after tumor engraftment	Mock	Mock + B6H12	47WT-Her2.BBz	47WT-Her2.BBz + B6H12	47E-Her2.BBz	47E-Her2.BBz + B6H12
25	1
25	1
25	1
25	1
25	1
25		1
25		1
25		1
25		1
25		1
25			1
25			1
25			1
25			1
25			1
25				1
25				1
25				1
25				1
25				1
25					1
25					1
25					1
25					1
25					1
36						1
39						1
39						1
50						1
50						1

## Sheet: Extended Data Fig. 9g
Extended Data Fig. 9 Source Data
Extended Data Fig. 9g
143B osteosarcoma tumor volume (mm3)
Days after tumor engraftment	Mock + B6H12					47WT-Her2.BBz					47WT-Her2.BBz + B6H12					47E-Her2.BBz					47E-Her2.BBz + B6H12
3	107.217	107.217	100.352	154.87	136.93	107.648	107.217	100.352	100.352	178.024	105.593	107.648	107.217	107.217	100.352	111.012	105.593	107.648	107.217	100.352	101.338	111.012	105.593	107.648	107.217
6	107.217	107.217	133.956	154.87	136.93	107.648	107.217	100.352	100.352	178.024	105.593	107.648	107.217	107.217	124.653	111.012	124.653	107.648	107.217	100.352	101.338	111.012	105.593	154.87	122.793
10	156.816	149.988	268.584	189.037	287.086	120.933	183.996	120.933	120.933	210.495	120.933	120.933	161.604	195.201	149.988	122.793	128.375	132.618	124.653	145.408	124.653	124.653	124.653	164.255	132.962
13	245.48	205.35	894.824	285.77	932.908	255.881	183.996	242.757	128.993	216.302	239.704	213.75	194.398	260.11	329.122	191.558	228.152	227.812	191.808	194.078	124.653	128.774	132.962	164.255	132.962
17	318.291	213.75	2165.9	604.713	1540.78	558.657	520.704	360.406	243.682	777.728	628.425	585.216	450.356	1221.01	1053.26	403.082	457.925	596.759	611.104	582.624	128.774	137.216	132.962	164.255	132.962
20	825.73	252.761	2165.9	727.833	2899.71	915.008	837.828	948.787	571.438	1687.28	1139.91	676.269	561.086	1584.8	1229.99	459.596	942.557	843.989	697.632	974.902	128.774	137.216	132.962	164.255	132.962
24	1993.26	1054.99	2165.9	1850.2	2899.71	1335.3	2342.59	1371.79	697.632	2541.93	1643.37	1609.7	1127.11	2482.12	2348.42	1006.14	2097.69	1485.43	1223.11	1864.88	225.264	225.264	231.231	169.016	216.302
27						1673.89	2146.3	2338.07	1196.03	2541.93						1428.77	2097.69	2447.54	2131.3	2125.57	372.287	368.327	328.738	192.821	332.35

## Sheet: Extended Data Fig. 9h
Extended Data Fig. 9 Source Data
Extended Data Fig. 9h
143B osteosarcoma survival
Days after tumor engraftment	Mock + B6H12	47WT-Her2.BBz	47WT-Her2.BBz + B6H12	47E-Her2.BBz	47E-Her2.BBz + B6H12
17	1
20	1
24	1
24	1
24		1
24			1
24			1
24			1
24				1
27		1
27		1
27		1
27			1
27			1
27				1
27				1
27				1
31	1
31		1
31				1
34					1
38					1
38					1
38					1
38					1

## Sheet: Extended Data Fig. 9i
Extended Data Fig. 9 Source Data
Extended Data Fig. 9i
T cells in blood (hCD8+ and hCD4+ T cells/uL blood)
T cell subset	Her2.BBz CAR T cell	PBS					3 mg/kg B6H12					1 mg/kg B6H12
CD8+ (left graph)	47WT	4.625	4.375	5.25	6.875	3.5	0	0	0.125	0	0	0.125	0	0	0	0
	47E	4.75	6.625	3.25	2.75	11.25	5.625	2.5	3.625	14.875	4	7.375	0.75	7.375	4.875	1.25
CD4+ (right graph)	47WT	9.875	8.125	11.5	23.75	9.625	0	0	0	0	0	0	0	0	0	0
	47E	14.75	25.625	11.125	12.25	26.625	17.25	11	16.5	34.5	14.375	29.875	4	21.25	11.125	6.5

## Sheet: Extended Data Fig. 9j
Extended Data Fig. 9 Source Data
Extended Data Fig. 9j
143B osteosarcoma tumor volume (mm3)
T cell donor 3 (left graph)
Days after tumor engraftment	Mock					Mock + B6H12					47E-Her2.BBz					47E-Her2.BBz + 75 ug B6H12 (3 mg/kg)					47E-Her2.BBz + 25 ug B6H12 (1 mg/kg)
4	111.132	107.632	118.784	111.132	107.632	118.784	109.554	111.132	107.632	118.784	111.132	107.632	118.784	109.554	111.132	107.632	118.784	111.132	107.632	118.784	109.554	111.132	107.632	118.784	111.132
11	139.392	145.893	152.352	147.968	176.256	139.159	171.072	145.656	132.858	171.072	132.858	153.75	149.971	166.353	157.113	128.863	128.863	128.863	159.494	132.858	143.344	143.344	132.858	113.49	124.928
14	234.037	197.136	194.062	219.024	259.159	189.179	186.184	202.5	193.496	194.398	176.256	194.398	183.446	204.55	171.072	128.863	130.975	139.159	159.494	132.858	143.344	143.344	135.036	117.242	135.036
18	875.211	324.761	351.975	387.072	473.382	391.68	278.712	310.329	249.318	384.88	304.959	351.942	240.279	292.613	314.113	130.975	133.088	141.404	225.108	157.113	154.732	225.108	157.113	135.036	199.688
21	1445.66	1168.92	833.504	1070.18	1169.51	1332.25	724.73	677.222	698.544	699.712	798.385	640.692	710.124	798.385	589.568	171.394	141.404	163.833	275.184	166.353	197.136	343.661	272.322	139.159	199.688
24	2732.66	2499.2	1970	1500.42	2400.64	2407.93	1707.55	1004.14	1013.53	1465.27	1754.98	1149.6	1113.34	1206.49	920.808	277.35	199.688	173.915	379.948	314.113	259.159	807.177	321.683	225.108	234.037
28	2732.66	2499.2	2749.29	3137.37	2400.64	2407.93	2302.12	2159.06	2169.62	2250.94	2327.5	2205	2342.41	2159.06	2128.44	298.976	199.688	199.688	798.768	432.814	336.642	2326.03	344.563	265.598	501.552
T cell donor 4 (right graph)
Days after tumor engraftment	Mock					Mock + B6H12					47E-Her2.BBz					47E-Her2.BBz + 75 ug B6H12 (3 mg/kg)					47E-Her2.BBz + 25 ug B6H12 (1 mg/kg)
4	100.719	98.784	97.216	107.648	98.784	107.648	98.784	97.216	107.648	97.216	98.784	97.216	107.648	100.719	98.784	107.648	100.719	98.784	97.216	107.648	98.784	97.216	107.648	100.719	98.784
14	120.933	130.977	133.12	128.993	126.852	109.33	111.392	111.392	122.793	119.072	113.132	120.933	119.072	109.33	111.392	126.852	119.072	120.933	113.132	120.933	119.072	109.33	111.392	133.12	128.993
18	191.558	222.376	191.558	194.078	169.016	124.653	124.653	145.762	150.282	124.93	144.869	210.826	141.537	156.816	204.161	126.852	124.93	128.993	122.793	122.793	148.104	124.653	128.774	154.87	130.977
21	233.928	240.125	194.078	204.161	194.078	141.537	156.325	176.157	194.078	141.537	178.537	252.761	199.838	171.396	215.825	126.852	124.93	133.12	132.962	135.168	148.104	128.774	132.962	164.152	169.016
25	482.837	375.45	346.286	481.562	382.925	204.161	299.837	356.224	394.944	255.881	327.228	424.128	252.486	252.761	331.632	126.852	126.852	240.318	183.996	189.216	191.558	148.104	199.838	166.464	228.152
28	627.361	692.224	564.062	481.562	672.525	209.952	292.783	784	932.908	427.734	662.924	937.998	364.863	255.881	461.288	149.988	128.774	240.318	194.4	204.768	240.125	189.216	210.826	227.812	497.664
32	1364.3	1512.67	1237.77	1170.41	1690.59	615.322	534.528	2033.54	1815.16	797.756	1323.56	1597.9	696.632	819.346	1111.64	189.037	149.988	619.458	208.088	455.762	531.609	298.526	358.228	668.542	1134.68
34	2404.49	1986.99	1658.47	1323.79	1690.59	698.389	966.306	1814.4	1764.35	1045.53	2067.81	1804.68	1524.6	1353.09	1607.06	196.992	149.988	1007.51	282.123	582.112	1261.33	476.847	534.336	1819.96	1666.35
