# Supplementary material for: Engineered CD47 protects T cells for enhanced antitumour immunity
Source: Nature. 2024 May 15;630(8016):457–65. doi: 10.1038/s41586-024-07443-8 (PMC11168929; doi:10.1038/s41586-024-07443-8)
Supplement: Supplementary file 19 — Source Data Extended Data Fig. 10 [file 41586_2024_7443_MOESM19_ESM.xlsx]

## Sheet: Extended Data Fig. 10a
Extended Data Fig. 10 Source Data
Extended Data Fig. 10a
T cells in blood (hCD8+ and hCD4+ T cells/uL blood)
		B7H3.BBz CAR T cell
T cell subset	Treatment	47WT					47E
CD8+ (left graph)	PBS	19.89	19.63	16.77	14.56	13	21.06	14.04	15.73	23.4	38.22
	B6H12	0.13	0	0	0	0	13.91	21.71	22.1	20.02	15.6
CD4+ (right graph)	PBS	15.21	15.34	12.48	13.13	10.92	21.71	16.77	14.69	23.92	36.14
	B6H12	0	0	0.13	0.13	0.13	17.42	26.52	21.19	20.8	13.65

## Sheet: Extended Data Fig. 10b
Extended Data Fig. 10 Source Data
Extended Data Fig. 10b
T cell flux (photons/s)
						B7H3.BBz CAR T cell
	Mock					47WT					47E
PBS	14900000	12500000	13800000	16600000	13500000	7380000	3770000	3300000	2140000	1730000	5010000	3290000	2490000	3370000	5330000
B6H12	558000	493000	546000	559000	527000	520000	535000	533000	550000	582000	1380000	4080000	2040000	1660000	1010000

## Sheet: Extended Data Fig. 10d
Extended Data Fig. 10 Source Data
Extended Data Fig. 10d
CHLA-255 neuroblastoma tumor flux (photons/s)
Days after tumor engraftment	Mock					Mock + B6H12					47WT-B7H3.BBz					47WT-B7H3.BBz + B6H12					47E-B7H3.BBz					47E-B7H3.BBz + B6H12
7	4190000	3550000	3890000	4920000	4530000	2000000	1910000	5580000	3100000	2570000	2120000	3060000	1810000	1860000	2920000	2120000	2810000	3370000	3460000	1840000	2460000	1550000	1330000	3310000	2500000	2070000	2850000	2900000	2570000	3520000
13	34500000	59400000	26800000	63900000	61500000	3900000	2930000	9670000	4680000	3130000	6630000	10200000	17500000	13200000	22500000	3410000	3110000	3300000	1770000	2920000	7050000	9870000	4400000	8610000	7770000	1150000	964000	825000	1730000	641000
20	4060000000	2630000000	2000000000	2770000000	3430000000	191000000	244000000	298000000	130000000	121000000	135000000	124000000	235000000	136000000	221000000	98200000	172000000	172000000	85000000	101000000	207000000	194000000	57600000	146000000	83000000	6840000	5280000	7480000	11100000	24700000
26	54700000000	26500000000	43500000000	49500000000	134000000000	796000000	772000000	1200000000	736000000	636000000	2030000000	2310000000	6860000000	3220000000	7260000000	1410000000	1190000000	1220000000	722000000	669000000	2300000000	5390000000	841000000	2990000000	2820000000	17800000	22100000	8730000	40200000	50600000

## Sheet: Extended Data Fig. 10e
Extended Data Fig. 10 Source Data
Extended Data Fig. 10e
Nalm6 leukemia tumor flux (photons/s)
Days after tumor engraftment	Mock					47WT-CD19.28z					47E-CD19.28z					Mock + B6H12					47WT-CD19.28z + B6H12					47E-CD19.28z + B6H12
3	56400000	71000000	39000000	29800000	14500000	25800000	27300000	31200000	15700000	7900000	15300000	13900000	17900000	9180000	9830000	43200000	39700000	25000000	25500000	20100000	40200000	21100000	11700000	19200000	13300000	29200000	9960000	15000000	12400000	11400000
10	16600000000	14400000000	35200000000	9000000000	7470000000	594000000	2460000000	2430000000	49000000	393000000	519000000	1030000000	565000000	684000000	1190000000	56500000	50700000	17100000	20300000	15100000	8950000	11400000	5890000	7550000	9930000	5050000	3420000	2770000	3290000	5420000
17	260000000000	207000000000	211000000000	168000000000	253000000000	2150000	3700000	16500000	1690000	1600000	2340000	2230000	2630000	24600000	1620000	841000000	612000000	455000000	702000000	416000000	59700000	59200000	69200000	241000000	522000000	15700000	2620000	13000000	30300000	72200000
24						28200000	5660000	24500000	5460000	5500000	4640000	2450000	6380000	22300000	11600000	1260000000	845000000	1170000000	1120000000	416000000	84600000	555000000	561000000	3050000000	3560000000	212000000	1980000	63600000	263000000	190000000

## Sheet: Extended Data Fig. 10f
Extended Data Fig. 10 Source Data
Extended Data Fig. 10e
Nalm6 leukemia survival
Days after tumor engraftment	Mock	Mock + B6H12	47WT-CD19.28z	47WT-CD19.28z + B6H12	47E-CD19.28z	47E-CD19.28z + B6H12
17	1
17	1
17	1
17	1
17	1
24		1
27		1
27				1
31		1
31				1
31		1
31		1
34				1
34				1
34				1
44			1
47					1
47						1
51			1
52			1
53			0
53					1
53					0
53					1
53						0
53						0
53			1
53					1
53						1
53						1

## Sheet: Extended Data Fig. 10g
Extended Data Fig. 10 Source Data
Extended Data Fig. 10g
T cell flux (photons/s)
Timepoint	Treatment	Mock					47E-NY-ESO-1
Pre-aCD47 (left graph)	PBS	2030000	2290000	3940000	2660000	3260000	1730000	3900000	2480000	2190000	1750000
	B6H12	3190000	2280000	4110000	2110000	2980000	1640000	3140000	2610000	3210000	930000
Post-aCD47 (right graph)	PBS	6650000	3670000	5590000	5410000	3950000	2830000	2830000	4110000	3900000	3050000
	B6H12	543000	784000	552000	852000	854000	6930000	3230000	4840000	3020000	3980000

## Sheet: Extended Data Data Fig. 10h
Extended Data Fig. 10 Source Data
Extended Data Fig. 10h
T cells in blood (hCD8+ and hCD4+ T cells/uL blood)
T cell subset	Treatment	Mock					47E-NY-ESO-1
CD4+ (left graph)	PBS	85.68	156	212.64	113.4	137.88	105	143.04	156.24	107.04	83.64
	B6H12	0.24	0.48	0.24	0.12	0.24	91.92	110.52	53.64	102.72	91.8
CD8+ (right graph)	PBS	89.88	135.48	149.28	92.16	106.2	95.4	167.4	160.92	122.64	101.88
	B6H12	0.12	0	0.12	0	0	127.08	121.68	70.8	110.64	105.48

## Sheet: Extended Data Fig. 10i
Extended Data Fig. 10 Source Data
Extended Data Fig. 10i
A375 melanoma tumor volume (mm3)
	Mock					Mock + B6H12					47E-NY-ESO-1					47E-NY-ESO-1 + B6H12
Days after tumor engraftment	276	277	278	279	280	281	282	283	284	285	286	287	288	289	290	291	292	293	294	295	<- Mouse ID
6	56.3945	54.6325	78.5825	51.304	56.3295	69.828	43.4515	98.784	30.324	61.056	61.7625	39.546	68.9265	55.5165	38.7855	62.775	53.621	50.336	19.7005	33.212
10	69.8625	60.516	85.054	69.696	92.512	105.984	70.262	135.168	43.706	85.2355	77.184	62.866	76.7295	67.6845	105.644	97.216	73.0355	76.7295	31.1805	60.306
14	99.825	106.641	106.032	172.062	164.775	176.824	103.275	119.422	77.064	160.744	160.003	88.088	89.7345	183.012	127.809	109.551	129.762	104.362	112.896	130.975
18	120.213	300.672	566.51	264.384	311.647	269.115	209.498	174.636	100.602	205.768	169.136	111.647	142.97	316.224	209.088	106.742	129.762	104.362	112.896	115.351
21	165.292	460.594	640.026	272.16	471.37	320.625	341.056	257.091	303.408	279.276	47.1495	51.772	81.675	161.504	87.88	27.166	65.1655	35.301	31.487	52.65
25	587.594	1102.73	849.954	875.848	850.149	518.319	472.392	635.107	645.288	585.225	28.0645	79.968	81.461	232.562	50.784	22.542	22.05	22.05	23.958	0
28	1049.57			1139.69	1447.34	1135.23	1096.42	1066.21	837.082	944.543	0	47.068	32.1715	449.428	0	21.386	20.808	0	0	0
32	1867.52				2897.93			1491.93	2582.5	1761.57	0	133.209	36.1415	681.352	0	0	20.808	0	0	0
35											0	137.5	23.275	1310.37	0	0	0	0	0	0
39											0	217.328	23.275		136.93	0	0	0	0	0
42											0	427.432	40.344		252.761	0	0	0	0	0
46											0	540.653	107.648		482.837	0	0	0	0	0
49											0	800.632	204.768		740.096	0	0	0	0	0
53											0	1304.45	372.087		1975.39	0	0	0	0	0
56											0	1620.3	622.261			0	0	0	0	0
60											0	2384.93	1078.12			0	0	0	0	0
63											0		1356.24			0	0	0	0	0

## Sheet: Extended Data Fig. 10j
Extended Data Fig. 10 Source Data
Extended Data Fig. 10j
A375 melanoma tumor volume (mm3)
Days after tumor engraftment	Mock					Mock + B6H12					47E-NY-ESO-1					47E-NY-ESO-1 + B6H12
7	35.301	42.8655	37.8225	47.068	70.227	44.528	31.941	26.568	45.387	57.132	72.576	38.663	43.56	47.432	25.725	43.706	44.982	44.376	36.982	51.304
11	89.232	85.176	95.8455	150.701	95.8455	89.232	83.106	35.378	88.938	144.869	137.5	90.944	87.725	94.221	99.238	47.628	122.793	58.2435	50.784	100.602
14	270	145.2	105.593	187.911	167.706	149.454	154.87	61.056	140.899	281.627	174.902	139.425	142.884	95.8455	128.993	52.038	128.774	117.212	191.808	128.375
18	270	270	242.757	215.04	323.13	525.843	742.562	426.275	622.08	542.626	354.294	427.432	170.582	219.284	298.116	92.512	176.418	122.793	310.464	141.312
21	1026.68	1422.81	542.405	915.624	1023.44	886.075	742.562	265.243	622.08	709.838	778.206	1212.03	447.536	552.23	830.053	62.426	336.518	181.804	307.242	197.582
25	1767.87	2616.12	1611.72	1245.7	1923.2	2707.13	951.29	535.806	1081.43	1651.67	2319.93	2258.97	981.642	1222.39	1291.78	183.298	664.848	807.025	922.383	708.679
